# Supplementary material for: Metabolically similar cohorts of bacteria exhibit strong cooccurrence patterns with diet items and eukaryotic microbes in lizard guts
Source: Ecol Evol. 2019 Oct 23;9(22):12471–81. doi: 10.1002/ece3.5691 (PMC6875663; doi:10.1002/ece3.5691)
Supplement: Supplementary file 1 [file ECE3-9-12471-s001.csv]

	Anolis 1	Anolis 2	Anolis 3	Anolis 4	Anolis 5	Anolis 6	Anolis 7	Anolis 8	Anolis 9	Anolis 10	Anolis 11	Anolis 12	Anolis 13	Anolis 14	Anolis 15	Anolis 16	Anolis 17	Anolis 18	Holcosus 1	Holcosus 2	Holcosus 3	Holcosus 4	Holcosus 5	Holcosus 6	Holcosus 7	Holcosus 8	Holcosus 9
Proteobacteria	12732	1592	7645	11550	7086	10190	3736	4332	11905	11523	2812	105187	7459	7296	6244	6195	2871	22923	7960	31963	12542	3021	7433	5994	9777	33691	6200
Firmicutes	10934	10507	9962	10752	7713	2970	3714	2607	3826	2961	5471	56219	3175	12421	9269	4686	3530	2814	1571	3398	10786	10128	3637	4999	14347	4018	9018
Bacteroidetes	2777	13389	14143	2966	9320	15	5045	6134	9802	12882	6578	6954	7338	14393	10347	7541	6324	2543	11258	9788	3849	14511	4077	5202	550	733	86
Actinobacteria	164	168	70	621	18	594	121	4	165	430	116	141	4	402	68	137	113	36	68	80	47	46	8	26	32	226	82
Other Bacteria	5392	1031	3423	322	759	221	1303	57	2487	2858	3081	4546	1537	5313	681	866	2311	59	7691	3317	166	2927	92	2519	233	81	3131
Basidiobolales	259	633	276	2098	1446	0	993	723	84	8	54	331	768	1454	153	247	709	4	777	853	3	0	1016	3	318	225	1
Mucorales	57	2	2	6	479	577	176	8	9	0	5	2100	1218	65	1	886	1291	1	0	417	24	0	249	1288	5	6	11
Tritrichomonadida	31	354	0	0	10	0	236	0	0	0	1	3	0	1582	0	78	330	0	0	0	0	0	0	0	0	2	2
Melanosporales	7	0	0	5	0	22	0	0	0	0	0	6	1	0	0	6	2	0	2	108	3	0	14	5	2	0	0
Neogregarinorida	4	0	0	0	0	0	0	0	0	0	0	0	0	0	0	0	0	0	0	0	0	0	0	0	0	0	0
Polyporales	1	1	0	0	0	0	0	0	0	0	0	1	0	0	0	0	0	1	0	0	0	0	0	0	0	0	0
Lagenidiales	3	0	0	0	0	0	0	0	0	0	0	0	0	0	0	0	0	0	0	0	0	0	0	0	0	0	0
Hypocreales	7	0	3	5	0	13	0	0	0	0	0	6	3	0	0	6	0	0	6	11	2	0	0	2	2	0	1
Venturiales	1	0	0	0	0	0	0	0	0	0	0	0	0	0	0	0	0	0	0	0	0	0	0	0	0	0	0
Xylariales	1	0	0	2	3	0	0	0	0	4	1	0	0	0	0	0	0	1	0	3	0	0	1	0	0	0	2
Tremellales	5	0	0	0	2	25	0	0	0	0	0	0	0	0	0	10	0	0	0	0	0	0	1	0	0	0	3
Peronosporales	5	0	0	0	0	0	0	0	0	0	0	0	0	0	0	0	0	0	0	0	0	0	0	0	0	0	0
Eurotiales	3	0	1	0	0	0	0	0	7	0	0	1	0	1	0	0	0	9	3	0	1	0	0	0	0	0	1
Eugregarinorida	3	5	0	7	0	0	38	1	1	16	5	0	0	0	4	0	0	7	5	5	1	2	0	2	1	10	0
Sordariales	1	0	0	0	0	0	0	0	1	0	0	0	0	0	0	0	0	1	0	0	0	0	0	0	0	0	0
Capnodiales	1	0	0	2	1	0	0	1	0	1	0	0	1	3	2	0	1	0	1	1	0	0	0	0	0	0	0
Pleosporales	1	0	2	5	1	66	0	0	0	0	0	1	0	0	2	0	0	0	0	1	1	0	0	0	17	0	0
Saccharomycetales	13	0	55	239	3	0	16	0	2	7	0	0	0	0	0	0	0	4	1	0	0	0	0	0	0	0	0
Trechisporales	1	0	0	0	0	0	0	0	0	0	0	0	0	0	0	0	0	0	0	0	0	0	0	0	0	0	0
Agaricales	1	0	0	0	0	0	0	0	0	0	0	0	0	0	0	0	0	0	0	0	0	0	0	0	0	0	0
Minutisphaerales	0	1	0	0	0	0	0	0	0	0	0	0	0	0	0	0	0	0	0	0	0	0	0	0	0	0	0
Lucinoida	0	0	2	1	0	0	0	0	0	0	0	0	0	0	0	0	0	0	0	0	0	0	0	0	1	0	0
Exobasidiales	0	0	1	0	0	0	0	0	0	0	0	0	0	0	0	0	0	2	1	0	0	0	0	0	0	0	0
Glomerellales	0	0	0	12	0	706	1	0	0	1	2	1	3	0	0	34	0	0	0	0	0	0	0	0	0	0	1
Dictyosteliales	0	0	0	1	0	0	0	0	0	0	0	0	0	0	0	0	0	0	0	0	0	0	0	0	0	0	0
Dothideales	0	0	0	0	1	0	0	0	0	0	0	0	0	0	0	0	0	0	0	0	0	0	0	0	0	0	0
Magnaporthales	0	0	0	0	0	1	0	0	0	0	0	0	0	0	0	0	0	0	0	0	0	0	0	0	0	0	0
Cystobasidiales	0	0	0	0	0	1	0	0	0	0	0	0	0	0	0	0	0	0	0	0	0	0	0	0	0	0	0
Filobasidiales	0	0	0	0	0	0	1	0	0	0	0	0	0	0	0	0	0	0	0	0	0	0	0	0	0	0	1
Eucoccidiorida	0	0	0	0	0	0	0	0	72	1	0	0	1	0	0	0	0	0	1	0	0	0	0	0	0	0	1
Rhytismatales	0	0	0	0	0	0	0	0	0	0	0	1	0	0	0	0	0	0	0	0	0	0	0	0	0	0	0
Helotiales	0	0	0	0	0	0	0	0	0	0	0	1	0	0	0	0	0	0	0	0	0	0	0	0	0	0	0
Mortierellales	0	0	0	0	0	0	0	0	0	0	0	0	1	0	0	0	2	0	0	0	0	0	0	0	0	0	0
Rhabditida	0	0	0	0	0	0	0	0	0	0	0	0	0	0	0	1	0	5	0	0	0	1	0	0	2	5	0
Cercomonadida	0	0	0	0	0	0	0	0	0	0	0	0	0	0	0	2	0	0	0	0	0	0	0	0	0	0	0
Coniochaetales	0	0	0	0	0	0	0	0	0	0	0	0	0	0	0	0	0	1	0	0	0	0	0	0	0	0	0
Chromulinales	0	0	0	0	0	0	0	0	0	0	0	0	0	0	0	0	0	0	1	0	0	0	0	0	0	0	0
Rigifilida	0	0	0	0	0	0	0	0	0	0	0	0	0	0	0	0	0	0	2	0	0	0	0	0	0	0	0
Saprolegniales	0	0	0	0	0	0	0	0	0	0	0	0	0	0	0	0	0	0	1	0	0	0	0	0	0	0	0
Ceraceosorales	0	0	0	0	0	0	0	0	0	0	0	0	0	0	0	0	0	0	0	0	0	0	0	0	1	0	0
Botryosphaeriales	0	0	0	0	0	0	0	0	0	0	0	0	0	0	0	0	0	0	0	0	0	0	0	0	0	0	1
Orthoptera	13	1	18	0	0	0	2	0	0	3	0	9	0	0	6	1	0	1	0	1	2	0	11	1	1	8	3024
Diptera	6	0	2	1108	0	1	1	0	0	0	0	0	2860	0	1	2	0	1	0	0	0	0	1	0	0	0	0
Hemiptera	1	0	0	0	0	0	2	0	46	0	0	0	0	0	0	0	0	0	0	1	0	4	0	0	0	0	0
Coleoptera	1	0	0	0	0	0	0	0	0	13	0	0	0	0	1	0	0	1	1661	2747	0	0	0	2	0	0	0
Hymenoptera	1	0	0	15	450	0	0	0	0	1	14	0	0	4	1	0	3	0	0	19	0	0	0	1	0	6	0
Psocoptera	0	0	475	0	0	0	3	0	0	0	0	0	0	0	0	0	0	0	0	0	2313	0	0	0	0	0	0
Araneae	0	0	0	0	0	1	0	6	0	1	0	0	0	0	0	0	0	55	0	1	0	0	1	0	0	0	21
Lepidoptera	0	0	0	0	0	0	0	1	700	17	0	0	0	0	2	0	0	1	0	0	0	0	0	0	0	0	0
Polydesmida	0	0	0	0	0	0	0	0	2	0	0	0	0	0	0	0	0	0	0	0	0	0	0	0	0	0	0
Tanaidacea	0	0	0	0	0	0	0	0	1	0	0	0	0	0	0	0	0	0	0	0	0	0	0	0	0	0	0
Mesostigmata	0	0	0	0	0	0	0	0	0	0	0	0	0	0	0	0	0	1	0	0	0	0	0	0	0	0	0
Thysanoptera	0	0	0	0	0	0	0	0	0	0	0	0	0	0	0	0	0	0	0	0	0	0	0	0	0	1	0
Non-target eukaryote sequences	2112	3223	553	713	209	603	38	486	1639	1525	1215	16069	119	4248	2136	345	190	2006	1201	2031	1517	393	245	1469	1715	4088	3751
